# Supplementary material for: A Wearable Molecularly Imprinted Electrochemical Sensor for Cortisol Stable Monitoring in Sweat
Source: Biosensors (Basel). 2025 Mar 18;15(3):194. doi: 10.3390/bios15030194 (PMC11940103; doi:10.3390/bios15030194)
Supplement: Supplementary file 1 [file biosensors-15-00194-s001.zip]

Archive with 1 entries (1 files):
- biosensors-3500564-supplementary.pdf
